# Supplementary material for: Comparison of Orthogonal Determination Methods of Acid/Base Constants with Meta-Analysis
Source: Int J Mol Sci. 2024 Nov 27;25(23):12727. doi: 10.3390/ijms252312727 (PMC11641643; doi:10.3390/ijms252312727)
Supplement: Supplementary file 1 [file ijms-25-12727-s001.zip]

Archive with 2 entries (2 files):
- meta_script_20241126.R
- data_pKa_meta.csv
