# Supplementary material for: Comparison of Orthogonal Determination Methods of Acid/Base Constants with Meta-Analysis
Source: Int J Mol Sci. 2024 Nov 27;25(23):12727. doi: 10.3390/ijms252312727 (PMC11641643; doi:10.3390/ijms252312727)
Supplement: Supplementary file 1 [file ijms-25-12727-s001.zip › meta_script_20241126.R]

library(ggplot2)
library(dplyr)
library(tidyverse)
library(gridExtra)
library(nlme)
library(stringr)
library(PubChemR)
library(ChemmineR)
library(scatterplot3d)
library(ggbreak)
library(signs)

#data import and cleanup----
data <- read.csv("data_pKa_meta.csv")
data$compound <- as.factor(data$compound)
data$method <- as.factor(data$method)
data$study <- as.factor(data$study)
data$moiety <- as.factor(data$moiety)
data$pH <- as.factor(data$pH)

#descriptive statistics and omission of missing values----
nrow(data)
length(unique(data$compound))
length(unique(data$study))
sum(is.na(data$error))
nrow(subset(data, T == 25 & I == 0.15))/nrow(data)
plot(data[, c(2, 3, 4, 5, 7, 8)])
hist(data$pKa, main = NULL, xlab = expression(paste("p", italic("K"))[a]))
hist(data$error)
ggplot(data = data, aes(x = error)) +
  geom_histogram() +
  facet_grid(~ method)
se_mean <- mean(data$error, na.rm = T)
se_sd <- sd(data$error, na.rm = T)
hist(data$error, probability = T, main = NULL, breaks = 20,
     xlab = expression(paste("p", italic("K"))[a]~'standard error'))
curve(dexp(x, rate = 1/se_mean), from = 0, add = T, col = 2)
curve(dexp(x, rate = 1/se_sd), from = 0, add = T, col = 3)
which <- which(is.na(data$error))
data$error[which] <- round(rexp(n = length(which), rate = 1/se_mean), 2)
which <- which(data$error == 0)
data$error[which] <- 0.01
hist(data$error, probability = T)
curve(dexp(x, rate = 1/se_mean), from = 0, add = T, col = 2)
data <- na.omit(data)
plot1 <- 
  ggplot(data = data, aes(x = pKa, after_stat(count), fill = moiety)) + 
  stat_density(position = "identity", alpha = 0.5, kernel = "gaussian") +
  scale_fill_manual(values = c("darkred", "cornflowerblue", "darkgoldenrod1"),
                    labels = c("acid", "base", "amph")) +
  theme_light()
plot2 <- 
ggplot(data = data, aes(x = error)) +
  geom_histogram(aes(y = after_stat(density)),
                 colour = 1, fill = "grey",
                 binwidth = 0.01) +
  stat_function(fun = dexp, args = list(rate = 1/se_mean), color = 2) +
  stat_function(fun = dexp, args = list(rate = 1/se_sd), color = 3, position = "jitter") +
  theme_light()
grid.arrange(plot1, plot2, ncol = 2)

#Bland-Altman analysis----
data$prot <- as.factor(paste(data$compound, data$step))
ba <- data.frame(prot = unique(data$prot))
ba <- ba %>%
  arrange(prot)
data <- data %>%
  arrange(method, prot)
for(i in 1:length(ba$prot)) {
  a <- data %>% filter(prot == ba$prot[i]) %>%
    filter(method == "NMR")
  ba$NMR[i] <- mean(a$pKa)
}
for(i in 1:length(ba$prot)) {
  a <- data %>% filter(prot == ba$prot[i]) %>%
    filter(method == "Pot")
  ba$pot[i] <- mean(a$pKa)
}
ba <- na.omit(ba)
ba$mean <- (ba$NMR + ba$pot)/2
ba$diff <- ba$NMR - ba$pot
mean_diff <- mean(ba$diff)
se_diff <- sd(ba$diff)/sqrt(length(ba$diff))
lci_diff <- mean_diff + qt(0.025, (length(ba$diff) - 1))*se_diff
hci_diff <- mean_diff + qt(0.975, (length(ba$diff) - 1))*se_diff
lower <- mean_diff - 1.96*sd(ba$diff)
upper <- mean_diff + 1.96*sd(ba$diff)
ggplot(ba, aes(x = mean, y = diff)) +
  geom_point(shape = 1, size = 2) +
  geom_text(data = head(ba %>% arrange(desc(diff)), 4),
            aes(label = prot), nudge_y = -0.05, nudge_x = -0.5) +
  geom_text(data = head(ba %>% arrange(diff), 3)[2,],
            aes(label = prot), nudge_y = 0, nudge_x = 1) +
  geom_text(data = head(ba %>% arrange(diff), 1),
            aes(label = prot), nudge_y = 0, nudge_x = 2.5) +
  geom_hline(yintercept = 0, linewidth = 1, lty = 2, alpha = 0.5) +
  geom_hline(yintercept = 0.2, linewidth = 0.1, lty = 1, col = "blue") +
  geom_hline(yintercept = -0.2, linewidth = 0.1, lty = 1, col = "blue") +
  geom_hline(yintercept = mean_diff, color = "red") +
  geom_hline(yintercept = lower, color = "red", linetype = "dashed") +
  geom_hline(yintercept = upper, color = "red", linetype = "dashed") +
  ggtitle("Bland-Altman Plot") +
  ylab("Difference Between Measurements (NMR \u2212 Pot)") +
  xlab(expression(paste("Average Measurement of p", italic("K"))[a])) +
  geom_text(x = 2.3, y = 1.4, label = paste("bias =", round(mean_diff, 3)), color = "red") +
  geom_text(x = 2.3, y = 1.3, label = paste("sd =", round(sd(ba$diff), 3)), color = "red") +
  geom_rect(aes(xmin = -Inf, xmax = Inf, ymin = lci_diff, ymax = hci_diff),
            fill = "red", alpha = 0.005, inherit.aes = F) +
  scale_y_continuous(labels = signs_format())
hist(ba$diff, main = NULL, xlab = "Difference Between Measurements (NMR \u2212 Pot)")

#trimmed Bland-Altman analysis and observing overlapping protonations----
batrim <- ba %>% arrange(desc(diff))
batrim <- batrim[-(1:4), ]
batrim <- batrim %>% arrange(diff)
batrim <- batrim[-(1:2), ]
batrim$T_cond <- 0
batrim$I_cond <- 0
batrim$step <- word(batrim$prot, -1)
batrim$step <- as.numeric(batrim$step)
for(i in 1:length(batrim$prot)) {
  a <- data %>% filter(prot == batrim$prot[i])
  batrim$compound[i] <- as.character(a$compound[1])
}
for(i in 1:length(batrim$prot)) {
  a <- data %>% filter(prot == batrim$prot[i])
  if(length(unique(a$T)) == 1) {batrim$T_cond[i] <- TRUE}
}
for(i in 1:length(batrim$prot)) {
  a <- data %>% filter(prot == batrim$prot[i])
  if(length(unique(a$I)) == 1) {batrim$I_cond[i] <- TRUE}
}
batrim <- batrim %>% arrange(prot)
batrim$overlap <- 0
cutoff <- 2
for(i in 2:length(batrim$prot)) {
  a <- data %>% filter(compound == batrim$compound[i])
  b <- a %>% filter(step == (batrim$step[i] - 1))
  c <- a %>% filter(step == batrim$step[i])
  d <- a %>% filter(step == (batrim$step[i] + 1))
  e <- mean(b$pKa) - mean(c$pKa)
  f <- mean(c$pKa) - mean(d$pKa)
  if(e < cutoff & !is.na(e)) {batrim$overlap[i] <- TRUE}
  if(f < cutoff & !is.na(f)) {batrim$overlap[i] <- TRUE}
}
batrim$overlap <- as.factor(batrim$overlap)
batrim$T_cond <- as.factor(batrim$T_cond)
batrim$I_cond <- as.factor(batrim$I_cond)
mean_diff_trim <- mean(batrim$diff)
se_diff_trim <- sd(batrim$diff)/sqrt(length(batrim$diff))
lci_diff_trim <- mean_diff_trim + qt(0.025, (length(ba$diff) - 1))*se_diff_trim
hci_diff_trim <- mean_diff_trim + qt(0.975, (length(ba$diff) - 1))*se_diff_trim
lower_trim <- mean_diff_trim - 1.96*sd(batrim$diff)
upper_trim <- mean_diff_trim + 1.96*sd(batrim$diff)
plot1 <-
ggplot(batrim, aes(x = mean, y = diff, colour = overlap)) +
  xlim(1, 14.1) +
  scale_color_manual(values = c("0" = "black", "1" = "red")) +
  geom_point(shape = 1, size = 2) +
  geom_hline(yintercept = 0, linewidth = 1, lty = 2, alpha = 0.5) +
  geom_hline(yintercept = 0.2, linewidth = 0.1, lty = 1, col = "blue") +
  geom_hline(yintercept = -0.2, linewidth = 0.1, lty = 1, col = "blue") +
  geom_hline(yintercept = mean_diff_trim, color = "red") +
  geom_hline(yintercept = lower_trim, color = "red", linetype = "dashed") +
  geom_hline(yintercept = upper_trim, color = "red", linetype = "dashed") +
  ggtitle("Bland-Altman Plot with trimmed data") +
  ylab("Difference Between Measurements (NMR \u2212 Pot)") +
  xlab(expression(paste("Average Measurement of p", italic("K"))[a])) +
  scale_y_continuous(labels = signs_format()) +
  geom_text(x = 2.3, y = 0.5, label = paste("bias =", round(mean_diff_trim, 3)), color = "red") +
  geom_text(x = 2.3, y = 0.4, label = paste("sd =", round(sd(batrim$diff), 3)), color = "red") +
  geom_rect(aes(xmin = -Inf, xmax = Inf, ymin = lci_diff_trim, ymax = hci_diff_trim),
            fill = "red", alpha = 0.005, inherit.aes = F) +
  geom_segment(aes(x = 14.05, y = 0.03, xend = 14.05, yend = 0.18),
               arrow = arrow(length = unit(0.2, "cm")),
               size = 1, lineend = "round", linejoin = "bevel", alpha = 0.005,
               inherit.aes = F) +
  geom_segment(aes(x = 14.05, y = -0.03, xend = 14.05, yend = -0.18),
               arrow = arrow(length = unit(0.2, "cm")),
               size = 1, lineend = "round", linejoin = "bevel", alpha = 0.005,
               inherit.aes = F) +
  geom_text(x = 14, y = 0.4, label = "bias towards NMR", angle = 90, size = 3, alpha = 0.01, inherit.aes = F) +
  geom_text(x = 14, y = -0.4, label = "bias towards Pot", angle = 90, size = 3, alpha = 0.01, inherit.aes = F)
plota <- 
  ggplot(data = batrim, aes(x = diff)) + 
  geom_histogram(aes(y = after_stat(density)),
                 colour = 1, fill = "grey",
                 binwidth = 0.05) +
  stat_function(fun = dnorm, args = list(mean = mean_diff, sd = sd(batrim$diff)), color = 2) +
  theme_classic() +
  ylab("Density with trimmed data") +
  xlab("Difference Between Measurements (NMR \u2212 Pot)") +
  ggtitle("Histogram of differences") +
  scale_x_continuous(labels = signs_format())
plotb <- 
  ggplot(data = batrim, aes(sample = diff)) +
  stat_qq() +
  theme_classic() +
  xlab("Theoretical Quantiles") +
  ylab("Sample Quantiles") +
  ggtitle("Normal Q-Q Plot of Measurement Difference") +
  scale_x_continuous(labels = signs_format()) +
  scale_y_continuous(labels = signs_format())
grid.arrange(plota, plotb, ncol = 2)
summary(lm(batrim$diff ~ batrim$mean))

#Observing acid/base character of moieties and NMR pH determination method----
for(i in 1:length(batrim$prot)) {
  a <- data %>% filter(prot == batrim$prot[i])
  batrim$moiety[i] <- a$moiety[1]
}
batrim$moiety <- as.factor(batrim$moiety)
levels(batrim$moiety) <- c("acid", "base", "mixed")
acid_mean_diff <- mean(subset(batrim, moiety == "acid")$diff)
acid_lower <- acid_mean_diff - 1.96*sd(subset(batrim, moiety == "acid")$diff)
acid_higher <- acid_mean_diff + 1.96*sd(subset(batrim, moiety == "acid")$diff)
base_mean_diff <- mean(subset(batrim, moiety == "base")$diff)
base_lower <- base_mean_diff - 1.96*sd(subset(batrim, moiety == "base")$diff)
base_higher <- base_mean_diff + 1.96*sd(subset(batrim, moiety == "base")$diff)
mixed_mean_diff <- mean(subset(batrim, moiety == "mixed")$diff)
mixed_lower <- mixed_mean_diff - 1.96*sd(subset(batrim, moiety == "mixed")$diff)
mixed_higher <- mixed_mean_diff + 1.96*sd(subset(batrim, moiety == "mixed")$diff)
plot2 <-
ggplot(batrim, aes(x = mean, y = diff, colour = moiety)) +
  scale_color_manual(values = c("acid" = "darkred", "base" = "cornflowerblue", "mixed" = "darkgoldenrod1"),
                     labels = c("acid", "base", "amph")) +
  geom_point(shape = 1, size = 2) +
  geom_hline(yintercept = 0, linewidth = 1, lty = 2, alpha = 0.5) +
  geom_hline(yintercept = acid_mean_diff, color = "darkred") +
  geom_hline(yintercept = acid_lower, color = "darkred", linetype = "dashed") +
  geom_hline(yintercept = acid_higher, color = "darkred", linetype = "dashed") +
  geom_hline(yintercept = base_mean_diff, color = "cornflowerblue") +
  geom_hline(yintercept = base_lower, color = "cornflowerblue", linetype = "dashed") +
  geom_hline(yintercept = base_higher, color = "cornflowerblue", linetype = "dashed") +
  geom_hline(yintercept = mixed_mean_diff, color = "darkgoldenrod1") +
  geom_hline(yintercept = mixed_lower, color = "darkgoldenrod1", linetype = "dashed") +
  geom_hline(yintercept = mixed_higher, color = "darkgoldenrod1", linetype = "dashed") +
  ggtitle("Acid/base character") +
  ylab("Difference Between Measurements (NMR \u2212 Pot)") +
  xlab(expression(paste("Average Measurement of p", italic("K"))[a])) +
  scale_y_continuous(labels = signs_format())
ggplot(data = data, aes(x = error, fill = moiety)) +
  geom_histogram(alpha = 0.5, position = "dodge")
for(i in 1:length(batrim$prot)) {
  a <- data %>% filter(prot == batrim$prot[i] & method == "NMR")
  batrim$pH[i] <- a$pH[1]
}
batrim$pH <- as.factor(batrim$pH)
levels(batrim$pH) <- c("electrode", "indicator")
electrode_mean_diff <- mean(subset(batrim, pH == "electrode")$diff)
electrode_lower <- electrode_mean_diff - 1.96*sd(subset(batrim, pH == "electrode")$diff)
electrode_higher <- electrode_mean_diff + 1.96*sd(subset(batrim, pH == "electrode")$diff)
indicator_mean_diff <- mean(subset(batrim, pH == "indicator")$diff)
indicator_lower <- indicator_mean_diff - 1.96*sd(subset(batrim, pH == "indicator")$diff)
indicator_higher <- indicator_mean_diff + 1.96*sd(subset(batrim, pH == "indicator")$diff)
plot3 <-
ggplot(batrim, aes(x = mean, y = diff, colour = pH)) +
  scale_color_manual(values = c("electrode" = "cyan", "indicator" = "magenta")) +
  geom_point(shape = 1, size = 2) +
  geom_hline(yintercept = 0, linewidth = 1, lty = 2, alpha = 0.5) +
  geom_hline(yintercept = mean_diff_trim, color = "red") +
  geom_hline(yintercept = electrode_mean_diff, color = "cyan") +
  geom_hline(yintercept = indicator_mean_diff, color = "magenta") +
  geom_hline(yintercept = lower_trim, color = "red", linetype = "dashed") +
  geom_hline(yintercept = upper_trim, color = "red", linetype = "dashed") +
  geom_hline(yintercept = electrode_lower, color = "cyan", linetype = "dashed") +
  geom_hline(yintercept = electrode_higher, color = "cyan", linetype = "dashed") +
  geom_hline(yintercept = indicator_lower, color = "magenta", linetype = "dashed") +
  geom_hline(yintercept = indicator_higher, color = "magenta", linetype = "dashed") +
  ggtitle("pH determination method for NMR") +
  ylab("Difference Between Measurements (NMR \u2212 Pot)") +
  xlab(expression(paste("Average Measurement of p", italic("K"))[a])) +
  scale_y_continuous(labels = signs_format())
grid.arrange(
  plot1, plot2, plot3,
  widths = c(1, 1, 1, 1),
  layout_matrix = rbind(c(NA, 1, 1, NA),
                        c(2, 2, 3, 3))
)
summary(lm(subset(batrim, pH == "electrode")$diff ~ subset(batrim, pH == "electrode")$mean))
summary(lm(subset(batrim, pH == "indicator")$diff ~ subset(batrim, pH == "indicator")$mean))

#mixed models----
data <- within(data, method <- relevel(method, ref = "Pot"))
mod1 <- lme(pKa ~ method, random = ~ 1 | prot, data = data)
summary(mod1)
anova(mod1)
mod2 <- lme(pKa ~ method, random = ~ 1 | compound, data = data)
summary(mod2)
anova(mod2)
mod3 <- lme(pKa ~ method, random = ~ 1 | compound/step, data = data)
summary(mod3)
anova(mod3)
mod4 <- lme(pKa ~ method*T*I, random = ~ 1 | compound/step, data = data)
summary(mod4)
anova(mod4)
mod5 <- lme(pKa ~ method*I, random = ~ 1 | compound/step, data = data)
summary(mod5)
anova(mod5)
mod6 <- lme(pKa ~ method,
            random = ~ 1 | compound/step,
            weights = varExp(form = ~ pKa),
            data = data)
summary(mod6)
anova(mod6)
plot1 <-
plot(mod3, resid(., type = "n") ~ fitted(.), type = c("p", "smooth"), lwd = 3,
     main = "Mixed-Effects model diagnostics")
plot2 <-
plot(mod6, resid(., type = "n") ~ fitted(.), type = c("p", "smooth"), lwd = 3,
     main = "Extended model with variance structure")
grid.arrange(plot1, plot2, ncol = 2)
anova(mod3, mod6)

#compound heterogeneity----
compound_names <- as.character(unique(data$compound))
cids <- get_cids(
  identifier = compound_names,
  namespace = "name"
)
cids <- CIDs(cids)
cids$CID[7] <- 1474
cids$CID[9] <- 22791130
cids$CID[14] <- 10083345
cids$CID[18] <- 12302722
cids$CID[59] <- 5369209
cids$CID[60] <- 5354456
cids$CID[61] <- 538366
cids$CID[62] <- 77487
cids$CID[69] <- 129691373
cids$CID[88] <- 11056967
cids$CID[89] <- 5487695
cids$CID[91] <- 65359
cids$CID[116] <- 425440
cids <- na.omit(cids)
SDFset <- getIds(cids$CID)
sdf.visualize(SDFset)
fp <- fingerprintOB(sdfSet = SDFset, fingerprintName = "FP2")
APset <- sdf2ap(SDFset)
FDA_SDFset <- read.SDFset("Approveddrugslibrary.sdf")
FDA_APset <- sdf2ap(FDA_SDFset)
cmp.similarity(APset, FDA_APset)
propma <- atomcountMA(SDFset, addH = FALSE)
propma2 <- data.frame(groups(SDFset, type = "countMA"), 
                      rings(SDFset, upper = 6, type = "count", arom = TRUE))
propma2[propma2 > 0] <- 1
round(100*colSums(propma2)/nrow(propma2), 0)
clusters <- cmp.cluster(fp, cutoff = c(0.5, 0.7, 0.9), method = "Tanimoto", quiet = TRUE)
coord <- cluster.visualize(APset, clusters, size.cutoff = 1, dimensions = 3, quiet = TRUE)
dev.new()
par(mfrow=c(1, 2))
boxplot(propma, col = "blue", main = "Atom Frequency")
scatterplot3d(coord,
              x.ticklabs = gsub("-", "\U2212", seq(-0.4, 0.8, 0.2)),
              y.ticklabs = gsub("-", "\U2212", seq(-0.4, 0.6, 0.2)),
              z.ticklabs = gsub("-", "\U2212", seq(-0.4, 0.4, 0.1))
              )
par(mfrow=c(1, 1))
dev.off()
nrow(subset(batrim, moiety == "acid"))/nrow(batrim)
nrow(subset(batrim, moiety == "base"))/nrow(batrim)
nrow(subset(batrim, moiety == "mixed"))/nrow(batrim)

#simulation of Bland-Altman plot----
set.seed(0)
pH <- seq(from = 0, to = 14, by = 0.2)
sim_data <- data.frame(real = runif(300, min = 0, max = 14))
titr_NMR <- data.frame(pH = pH)
for(i in 1:nrow(sim_data)) {
  a <- rnorm(1, 2, 0.01)
  b <- rnorm(1, 1, 0.01)
  titr_NMR[, i + 1] <- 
    (a + b*10^(sim_data$real[i] - titr_NMR$pH))/(1 + 10^(sim_data$real[i] - titr_NMR$pH)) +
    rnorm(nrow(titr_NMR), 0, 0.001)
}
titr_NMR$pH <- titr_NMR$pH + rnorm(nrow(titr_NMR), 0, (cosh(titr_NMR$pH - 7) + 10)/500)
NMR_start_values <- c(a = 2, b = 1, pKa = 7)
for(i in 1:nrow(sim_data)) {
  sim_data$NMR[i] <- tryCatch(
    summary(
      nls(titr_NMR[, i + 1] ~ (a + b*10^(pKa - titr_NMR$pH))/(1 + 10^(pKa - titr_NMR$pH)),
          data = titr_NMR,
          start = NMR_start_values,
          control = nls.control(maxiter = 1000))
    )[[10]][3],
    error = function(err) NA
  )
}
titr_Pot <- data.frame(pH = pH[-c(1:8, 64:71)])
for(i in 1:nrow(sim_data)) {
  a <- rnorm(1, 1, 0.01)
  b <- rnorm(1, 0.1, 0.01)
  titr_Pot[, i + 1] <-
    (a + b*(10^(sim_data$real[i] - titr_Pot$pH))/(1 + 10^(sim_data$real[i] - titr_Pot$pH))) +
    rnorm(nrow(titr_Pot), 0, 0.002)
}
titr_Pot$pH <- titr_Pot$pH + rnorm(nrow(titr_Pot), 0, (cosh(titr_Pot$pH - 7) + 10)/500)
Pot_start_values <- c(a = 0.1, b = 1, pKa = 7)
for(i in 1:nrow(sim_data)) {
  sim_data$Pot[i] <- tryCatch(
    summary(
      nls(
        titr_Pot[, i + 1] ~ (a + b*(10^(pKa - titr_Pot$pH))/(1 + 10^(pKa - titr_Pot$pH))),
        data = titr_Pot,
        start = Pot_start_values,
        control = nls.control(maxiter = 1000)
      )
    )[[10]][3],
    error = function(err) NA
  )
}
sim_data$diff <- sim_data$NMR - sim_data$Pot
sim_data$mean <- (sim_data$NMR + sim_data$Pot)/2
a <- 
  ggplot(sim_data, aes(x = mean, y = diff)) +
  geom_point(shape = 1, size = 2) +
  geom_hline(yintercept = 0, linewidth = 1, lty = 2, alpha = 0.5) +
  ggtitle("Simulation of measurement bias") +
  ylab("Difference Between Measurements (NMR \U2212 Pot)") +
  xlab(expression(paste("Average Measurement of p", italic("K"))[a])) +
  scale_y_continuous(labels = signs_format(), limits = c(-2, 2))
b <- 
  ggplot(titr_NMR, aes(x = pH, y = V26)) +
  geom_point(size = 2) +
  theme_classic() +
  ylab(NULL) +
  geom_label(x = 9, y = 1.75, label = paste("Real value =", round(sim_data$real[25], 2)),
            color = "red4", size = 4, label.size = NA) +
  geom_label(x = 9, y = 1.6, label = paste("NMR value =", round(sim_data$NMR[25], 2)),
            color = "red4", size = 4, label.size = NA) +
  geom_label(x = 9, y = 1.45, label = paste("Pot value =", round(sim_data$Pot[25], 2)),
            color = "red4", size = 4, label.size = NA) +
  geom_label(x = 9, y = 1.3, label = paste("Difference =",
                                           gsub("-", "\U2212", round(sim_data$diff[25], 2))
                                           ),
            color = "red4", size = 4, label.size = NA)
c <- 
  ggplot(titr_NMR, aes(x = pH, y = V18)) +
  geom_point(size = 2) +
  theme_classic() +
  ylab(NULL) +
  geom_label(x = 11.5, y = 1.7, label = paste("Real value =", round(sim_data$real[17], 2)),
            color = "red4", size = 4, label.size = NA) +
  geom_label(x = 11.5, y = 1.55, label = paste("NMR value =", round(sim_data$NMR[17], 2)),
            color = "red4", size = 4, label.size = NA) +
  geom_label(x = 11.5, y = 1.4, label = paste("Pot value =", round(sim_data$Pot[17], 2)),
            color = "red4", size = 4, label.size = NA) +
  geom_label(x = 11.5, y = 1.25, label = paste("Difference =", round(sim_data$diff[17], 2)),
            color = "red4", size = 4, label.size = NA)
d <- 
  ggplot(titr_NMR, aes(x = pH, y = V23)) +
  geom_point(size = 2) +
  theme_classic() +
  ylab(NULL) +
  geom_label(x = 5, y = 1.65, label = paste("Real value =", round(sim_data$real[22], 2)),
            color = "red4", size = 4, label.size = NA) +
  geom_label(x = 5, y = 1.5, label = paste("NMR value =", round(sim_data$NMR[22], 2)),
            color = "red4", size = 4, label.size = NA) +
  geom_label(x = 5, y = 1.35, label = paste("Pot value =", round(sim_data$Pot[22], 2)),
            color = "red4", size = 4, label.size = NA) +
  geom_label(x = 5, y = 1.2, label = paste("Difference =", round(sim_data$diff[22], 2)),
            color = "red4", size = 4, label.size = NA)
grid.arrange(b, c, d, a,
             widths = c(1, 2),
             layout_matrix = rbind(c(1, 4),
                                   c(2, 4),
                                   c(3, 4))
)
