# Supplementary material for: Comparison of Orthogonal Determination Methods of Acid/Base Constants with Meta-Analysis
Source: Int J Mol Sci. 2024 Nov 27;25(23):12727. doi: 10.3390/ijms252312727 (PMC11641643; doi:10.3390/ijms252312727)
Supplement: Supplementary file 1 [file ijms-25-12727-s001.zip › data_pKa_meta.csv]

compound	step	pKa	error	method	study	T	I	moiety	pH
1,10-phenanthroline	1	4.68		NMR	[14Bezencon]	25	0.15	b	electrode
1,10-phenanthroline	1	4.8		Pot	[52Brandt]	25	0.15	b	electrode
2-chloro-3-methoxyphenol	1	8.15	0.02	NMR	[23Pálla]	25	0.15	a	indicator
2-chloro-3-methoxyphenol	1	8.13	0.03	Pot	[23Pálla]	25	0.15	a	electrode
2-chlororesorcinol	2	10.15	0.007	NMR	[23Pálla]	25	0.15	a	indicator
2-chlororesorcinol	1	7.95	0.006	NMR	[23Pálla]	25	0.15	a	indicator
2-chlororesorcinol	2	10.13	0.02	Pot	[23Pálla]	25	0.15	a	electrode
2-chlororesorcinol	1	7.95	0.01	Pot	[23Pálla]	25	0.15	a	electrode
2-methylresorcinol	2	11.87		NMR	[23Pálla]	25	0.15	a	indicator
2-methylresorcinol	1	9.86		NMR	[23Pálla]	25	0.15	a	indicator
2-methylresorcinol	2	11.79		Pot	[23Pálla]	25	0.15	a	electrode
2-methylresorcinol	1	9.73		Pot	[23Pálla]	25	0.15	a	electrode
2-nitroresorcinol	2	8.998	0.01	NMR	[23Pálla]	25	0.15	a	indicator
2-nitroresorcinol	1	6.399	0.007	NMR	[23Pálla]	25	0.15	a	indicator
2-nitroresorcinol	2	8.98		Pot	[23Pálla]	25	0.15	a	electrode
2-nitroresorcinol	1	6.45		Pot	[23Pálla]	25	0.15	a	electrode
2,2-dichloropropionic acid	1	1.87		Pot	[03Avdeef]	25	0.15	a	electrode
2,2-dichloropropionic acid	1	1.05		NMR	[14Bezencon]	25	0.15	a	electrode
2,2’-bipyridine	1	4.5		NMR	[14Bezencon]	25	0.15	b	electrode
2,2’-bipyridine	1	4.44		Pot	[56Yasuda]	25	0.15	b	electrode
3-methoxyphenol	1	9.6	0.009	NMR	[23Pálla]	25	0.15	a	indicator
3-methoxyphenol	1	9.51	0.03	Pot	[23Pálla]	25	0.15	a	electrode
3-O-carboxymethyl-morphine	1	2.94	0.02	NMR	[21Köteles]	25	0.15	a	indicator
3-O-carboxymethyl-morphine	1	2.93	0.05	Pot	[21Köteles]	25	0.15	a	electrode
3-O-carboxymethyl-naloxone	1	2.93	0.03	NMR	[21Köteles]	25	0.15	a	indicator
3-O-carboxymethyl-naloxone	1	2.89	0.1	Pot	[21Köteles]	25	0.15	a	electrode
4-methoxyphenol	1	10.2	0.002	NMR	[23Pálla]	25	0.15	a	indicator
4-methoxyphenol	1	10.12	0.04	Pot	[23Pálla]	25	0.15	a	electrode
4-phenylbutylamine	1	10.5		Pot	[03Avdeef]	25	0.15	b	electrode
4-phenylbutylamine	1	10.43		NMR	[14Bezencon]	25	0.15	b	electrode
5-amino-1,10-phenanthroline	1	5.78		Pot	[04Ramirez-Silva]	25	0.15	b	electrode
5-amino-1,10-phenanthroline	1	5.33		NMR	[14Bezencon]	25	0.15	b	electrode
5-HTP	3	11.26	0.01	NMR	[09Mazák]	25	0.15	c	electrode
5-HTP	2	9.55	0.01	NMR	[09Mazák]	25	0.15	c	electrode
5-HTP	1	2.29	0.01	NMR	[09Mazák]	25	0.15	a	electrode
5-HTP	3	10.68	0.07	Pot	[71Weber]	25	0.37	c	electrode
5-HTP	2	9.63	0.07	Pot	[71Weber]	25	0.37	c	electrode
5-HTP	1	2.65	0.09	Pot	[71Weber]	25	0.37	a	electrode
5-HTP	3	10.76		Pot	[84Odani]	25	0.1	c	electrode
5-HTP	2	9.36		Pot	[84Odani]	25	0.1	c	electrode
5-HTP	1	2.43		Pot	[84Odani]	25	0.1	a	electrode
5-HTP-Ethylester	2	11.18	0.02	NMR	[09Mazák]	25	0.15	a	electrode
5-HTP-Ethylester	1	7.59	0.02	NMR	[09Mazák]	25	0.15	b	electrode
5-HTP-Ethylester	2	10.8		Pot	[84Odani]	25	0.15	a	electrode
5-HTP-Ethylester	1	7.43		Pot	[84Odani]	25	0.15	b	electrode
5-nitro-1,10-phenanthroline	1	3.57		Pot	[04Ramirez-Silva]	25	0.15	b	electrode
5-nitro-1,10-phenanthroline	1	3.21		NMR	[14Bezencon]	25	0.15	b	electrode
6-aminopenicillanic acid	2	4.8	0.02	NMR	[07Kóczián]	25	0.15	c	indicator
6-aminopenicillanic acid	1	2.37	0.03	NMR	[07Kóczián]	25	0.15	c	indicator
6-aminopenicillanic acid	2	4.69	0.01	Pot	[07Kóczián]	25	0.15	c	electrode
6-aminopenicillanic acid	1	2.29	0.01	Pot	[07Kóczián]	25	0.15	c	electrode
7-cephalosporanic acid	2	4.47	0.01	NMR	[07Kóczián]	25	0.15	c	indicator
7-cephalosporanic acid	1	1.78	0.01	NMR	[07Kóczián]	25	0.15	c	indicator
7-cephalosporanic acid	2	4.47	0.01	Pot	[07Kóczián]	25	0.15	c	electrode
7-cephalosporanic acid	1			Pot	[07Kóczián]	25	0.15	c	electrode
acetic acid	1	4.64		NMR	[04Szakács]	22	1	a	indicator
acetic acid	1	4.55		Pot	[04Szakács]	22	1	a	electrode
acetyl salicylic acid	1	3.5		Pot	[03Avdeef]	25	0.15	a	electrode
acetyl salicylic acid	1	3.2		NMR	[14Bezencon]	25	0.15	a	electrode
adrenaline	3	13.02	0.005	NMR	[19Mirzahosseini]	25	0.15	a	indicator
adrenaline	2	10.17	0.003	NMR	[19Mirzahosseini]	25	0.15	c	indicator
adrenaline	1	8.88	0.005	NMR	[19Mirzahosseini]	25	0.15	c	indicator
adrenaline	3	11.99	0.03	Pot	[74Grgas]	20	0.5	a	electrode
adrenaline	2	10.04	0.03	Pot	[74Grgas]	20	0.5	c	electrode
adrenaline	1	8.52	0.02	Pot	[74Grgas]	20	0.5	c	electrode
aniline	1	4.6		Pot	[04Altun]	25	0.15	b	electrode
aniline	1	4.31		NMR	[14Bezencon]	25	0.15	b	electrode
arginine	1	1.49		NMR	[14Bezencon]	25	0.15	a	electrode
arginine	2	9.03		NMR	[14Bezencon]	25	0.15	b	electrode
arginine	3	12.16		NMR	[14Bezencon]	25	0.15	b	electrode
arginine	1	2.17		Pot	[59Dawson]	25	0.15	a	electrode
arginine	2	9.04		Pot	[59Dawson]	25	0.15	b	electrode
arginine	3	12.48		Pot	[59Dawson]	25	0.15	b	electrode
benzocaine	1	2.39		Pot	[03Avdeef]	25	0.15	b	electrode
benzocaine	1	2.17		NMR	[14Bezencon]	25	0.15	b	electrode
benzoic acid	1	3.98		Pot	[03Avdeef]	25	0.15	a	electrode
benzoic acid	1	3.96		NMR	[14Bezencon]	25	0.15	a	electrode
carnosine	3	9.22	0.01	NMR	[22Mirzahosseini]	37	0.15	b	indicator
carnosine	2	6.688	0.006	NMR	[22Mirzahosseini]	37	0.15	b	indicator
carnosine	1	2.765	0.03	NMR	[22Mirzahosseini]	37	0.15	a	indicator
carnosine	3	9.21	0.01	Pot	[22Mirzahosseini]	37	0.15	b	electrode
carnosine	2	6.66	0.01	Pot	[22Mirzahosseini]	37	0.15	b	electrode
carnosine	1	2.59	0.01	Pot	[22Mirzahosseini]	37	0.15	a	electrode
chloroacetic acid	1	2.65		NMR	[04Szakács]	22	1	a	indicator
chloroacetic acid	1	2.64		Pot	[04Szakács]	22	1	a	electrode
ciprofloxacin	2	8.61	0.01	NMR	[12Rusu]	25	0.15	c	electrode
ciprofloxacin	1	6.3	0.02	NMR	[12Rusu]	25	0.15	c	electrode
ciprofloxacin	2	8.53	0.01	Pot	[12Völgyi]	25	0.15	c	electrode
ciprofloxacin	1	6.18	0.01	Pot	[12Völgyi]	25	0.15	c	electrode
codeine	1	8.22		Pot	[03Avdeef]	25	0.15	c	electrode
codeine	1	8.125		NMR	[14Bezencon]	25	0.15	c	electrode
codeine	1	8.22	0.04	Pot	[19Mazák]	25	0.15	c	electrode
codeine	1	8.37	0.01	NMR	[22Tűz]	25	0.15	c	indicator
codeine	1	8.3	0.04	Pot	[24Malik]	25	0.15	c	electrode
cystamine	2	9.61	0.02	NMR	[14Mirzahosseini]	25	0.15	b	indicator
cystamine	1	8.76	0.02	NMR	[14Mirzahosseini]	25	0.15	b	indicator
cysteamine	2	10.88	0.01	NMR	[14Mirzahosseini]	25	0.15	c	indicator
cysteamine	1	8.34	0.01	NMR	[14Mirzahosseini]	25	0.15	c	indicator
cysteine	1	1.54		NMR	[14Bezencon]	25	0.15	a	electrode
cysteine	2	8.59		NMR	[14Bezencon]	25	0.15	c	electrode
cysteine	3	10.64		NMR	[14Bezencon]	25	0.15	c	electrode
cysteine	3	10.39	0.02	NMR	[14Mirzahosseini]	25	0.15	c	indicator
cysteine	2	8.52	0.02	NMR	[14Mirzahosseini]	25	0.15	c	indicator
cysteine	1	2.02	0.01	NMR	[14Mirzahosseini]	25	0.15	a	indicator
cysteine	1	1.71		Pot	[59Dawson]	25	0.15	a	electrode
cysteine	2	8.33		Pot	[59Dawson]	25	0.15	c	electrode
cysteine	3	10.78		Pot	[59Dawson]	25	0.15	c	electrode
cysteine	3	10.87	0.01	Pot	[79Pillai]	25	0.1	c	electrode
cysteine	2	8.2	0.01	Pot	[79Pillai]	25	0.1	c	electrode
cysteine	1	1.97	0.01	Pot	[79Pillai]	25	0.1	a	electrode
cysteine	3	10.37		Pot	[83Arnold]	25	0.1	c	electrode
cysteine	2	8.23		Pot	[83Arnold]	25	0.1	c	electrode
cysteine	1	1.98		Pot	[83Arnold]	25	0.1	a	electrode
diazepam	1	3.35		Pot	[03Avdeef]	25	0.15	b	electrode
diazepam	1	2.98		NMR	[14Bezencon]	25	0.15	b	electrode
dihydromorphine	2	9.77	0.03	Pot	[19Mazák]	25	0.15	c	electrode
dihydromorphine	1	8.46	0.05	Pot	[19Mazák]	25	0.15	c	electrode
dihydromorphine	2	9.9	0.03	NMR	[22Tűz]	25	0.15	c	indicator
dihydromorphine	1	8.79	0.03	NMR	[22Tűz]	25	0.15	c	indicator
dihydromorphine	2	9.79	0.04	Pot	[24Malik]	25	0.15	c	electrode
dihydromorphine	1	8.68	0.03	Pot	[24Malik]	25	0.15	c	electrode
diltiazem	1	8.02		Pot	[03Avdeef]	25	0.15	b	electrode
diltiazem	1	7.79		NMR	[14Bezencon]	25	0.15	b	electrode
dopamine	3	13.29	0.01	NMR	[18Mirzahosseini]	25	0.15	b	indicator
dopamine	2	10.64	0.006	NMR	[18Mirzahosseini]	25	0.15	c	indicator
dopamine	1	9.12	0.007	NMR	[18Mirzahosseini]	25	0.15	c	indicator
dopamine	3	12.05	0.01	Pot	[74Grgas]	20	0.5	b	electrode
dopamine	2	10.6	0.01	Pot	[74Grgas]	20	0.5	c	electrode
dopamine	1	9.06	0.01	Pot	[74Grgas]	20	0.5	c	electrode
dopamine	3	13.1	0.2	Pot	[79Kiss]	25	0.2	b	electrode
dopamine	2	10.41	0.01	Pot	[79Kiss]	25	0.2	c	electrode
dopamine	1	8.89	0.01	Pot	[79Kiss]	25	0.2	c	electrode
EDDA	4	9.65	0.01	Pot	[08Szakács]	22	1	b	electrode
EDDA	3	6.69	0.01	Pot	[08Szakács]	22	1	b	electrode
EDDA	2	2.32	0.01	Pot	[08Szakács]	22	1	a	electrode
EDDA	1	1.65	0.02	Pot	[08Szakács]	22	1	a	electrode
EDDA	4	9.75	0.01	NMR	[08Szakács]	22	1	b	electrode
EDDA	3	6.57	0.02	NMR	[08Szakács]	22	1	b	electrode
EDDA	2			NMR	[08Szakács]	22	1	a	indicator
EDDA	1			NMR	[08Szakács]	22	1	a	indicator
EDTA	6	9.86	0.02	Pot	[08Szakács]	22	1	b	electrode
EDTA	5	6.19	0.03	Pot	[08Szakács]	22	1	b	electrode
EDTA	4	2.43	0.02	Pot	[08Szakács]	22	1	a	electrode
EDTA	3	1.94	0.03	Pot	[08Szakács]	22	1	a	electrode
EDTA	2	1.41	0.07	Pot	[08Szakács]	22	1	a	electrode
EDTA	1			Pot	[08Szakács]	22	1	a	electrode
EDTA	6	9.92	0.01	NMR	[08Szakács]	22	1	b	electrode
EDTA	5	6.26	0.01	NMR	[08Szakács]	22	1	b	electrode
EDTA	4			NMR	[08Szakács]	22	1	a	indicator
EDTA	3			NMR	[08Szakács]	22	1	a	indicator
EDTA	2			NMR	[08Szakács]	22	1	a	indicator
EDTA	1	0.22	0.09	NMR	[08Szakács]	22	1	a	indicator
erlotinib	1	5.25	0.02	NMR	[15Tóth]	25	0.15	b	electrode
erlotinib	1	5.32	0.06	Pot	[15Tóth]	25	0.15	b	electrode
folic acid	1	8.01	0.01	NMR	[06Szakács]	25	0.15	a	indicator
folic acid	1	7.96	0.01	Pot	[06Szakács]	25	0.15	a	electrode
fumaric acid	2	4.08	0.03	NMR	[23Pálla]	25	0.15	a	indicator
fumaric acid	1	2.93	0.03	NMR	[23Pálla]	25	0.15	a	indicator
fumaric acid	2	4.18	0.02	Pot	[23Pálla]	25	0.15	a	electrode
fumaric acid	1	2.95	0.05	Pot	[23Pálla]	25	0.15	a	electrode
glutathione	4	9.65	0.01	NMR	[15Mirzahosseini]	25	0.15	c	indicator
glutathione	3	8.78	0.01	NMR	[15Mirzahosseini]	25	0.15	c	indicator
glutathione	2	3.52	0.01	NMR	[15Mirzahosseini]	25	0.15	a	indicator
glutathione	1	2.22	0.01	NMR	[15Mirzahosseini]	25	0.15	a	indicator
glutathione	4	9.54	0.01	Pot	[79Pillai]	25	0.1	c	electrode
glutathione	3	8.67	0.01	Pot	[79Pillai]	25	0.1	c	electrode
glutathione	2	3.48	0.01	Pot	[79Pillai]	25	0.1	a	electrode
glutathione	1	2.09	0.02	Pot	[79Pillai]	25	0.1	a	electrode
glutathione	4	9.69		Pot	[83Arnold]	25	0.1	c	electrode
glutathione	3	8.75		Pot	[83Arnold]	25	0.1	c	electrode
glutathione	2	3.49		Pot	[83Arnold]	25	0.1	a	electrode
glutathione	1	1.98		Pot	[83Arnold]	25	0.1	a	electrode
glycine	1	2.92		NMR	[14Bezencon]	25	0.15	a	electrode
glycine	2	9.65		NMR	[14Bezencon]	25	0.15	b	electrode
glycine	1	2.34		Pot	[59Dawson]	25	0.15	a	electrode
glycine	2	9.6		Pot	[59Dawson]	25	0.15	b	electrode
HIDA	3	8.74	0.01	Pot	[08Szakács]	22	1	b	electrode
HIDA	2	2.2	0.02	Pot	[08Szakács]	22	1	a	electrode
HIDA	1	1.43	0.06	Pot	[08Szakács]	22	1	a	electrode
HIDA	3			NMR	[08Szakács]	22	1	b	indicator
HIDA	2	2.18	0.02	NMR	[08Szakács]	22	1	a	electrode
HIDA	1	1.51	0.01	NMR	[08Szakács]	22	1	a	indicator
histidine	1	1.83	0.02	NMR	[04Szakács]	22	1	a	electrode
histidine	1	1.82		Pot	[04Szakács]	22	1	a	electrode
hydromorphone	2	9.38	0.03	Pot	[19Mazák]	25	0.15	c	electrode
hydromorphone	1	8.04	0.02	Pot	[19Mazák]	25	0.15	c	electrode
hydromorphone	2	9.37	0.03	NMR	[22Tűz]	25	0.15	c	indicator
hydromorphone	1	8.32	0.02	NMR	[22Tűz]	25	0.15	c	indicator
hydroquinone	2	11.83	0.03	NMR	[23Pálla]	25	0.15	a	indicator
hydroquinone	1	10.06	0.02	NMR	[23Pálla]	25	0.15	a	indicator
hydroquinone	2	11.52	0.04	Pot	[23Pálla]	25	0.15	a	electrode
hydroquinone	1	9.9	0.02	Pot	[23Pálla]	25	0.15	a	electrode
imidazol	1	6.96		NMR	[14Bezencon]	25	0.15	b	electrode
imidazol	1	6.95		Pot	[58Bruice]	25	0.15	b	electrode
lisinopril	4	10.53	0.03	NMR	[13Takács-Novák]	25	0.15	b	indicator
lisinopril	3	7.12	0.01	NMR	[13Takács-Novák]	25	0.15	b	indicator
lisinopril	2	3.15	0.01	NMR	[13Takács-Novák]	25	0.15	a	indicator
lisinopril	1	1.63	0.01	NMR	[13Takács-Novák]	25	0.15	a	indicator
lisinopril	4	10.74	0.01	Pot	[13Takács-Novák]	25	0.15	b	electrode
lisinopril	3	7.14	0.01	Pot	[13Takács-Novák]	25	0.15	b	electrode
lisinopril	2	3.1	0.01	Pot	[13Takács-Novák]	25	0.15	a	electrode
lisinopril	1	1.54	0.05	Pot	[13Takács-Novák]	25	0.15	a	electrode
lysine	1	1.585		NMR	[14Bezencon]	25	0.15	a	electrode
lysine	2	9.085		NMR	[14Bezencon]	25	0.15	b	electrode
lysine	3	10.42		NMR	[14Bezencon]	25	0.15	b	electrode
lysine	1	2.18		Pot	[59Dawson]	25	0.15	a	electrode
lysine	2	8.95		Pot	[59Dawson]	25	0.15	b	electrode
lysine	3	10.53		Pot	[59Dawson]	25	0.15	b	electrode
maleamic acid	1	3.56	0.005	NMR	[23Pálla]	25	0.15	a	indicator
maleamic acid	1	3.6	0.02	Pot	[23Pálla]	25	0.15	a	electrode
maleic acid	2	5.78	0.004	NMR	[23Pálla]	25	0.15	a	indicator
maleic acid	1	1.79	0.02	NMR	[23Pálla]	25	0.15	a	indicator
maleic acid	2	5.87	0.01	Pot	[23Pálla]	25	0.15	a	electrode
maleic acid	1	1.93	0.03	Pot	[23Pálla]	25	0.15	a	electrode
malonamic acid	1	3.53	0.005	NMR	[23Pálla]	25	0.15	a	indicator
malonamic acid	1	3.58	0.03	Pot	[23Pálla]	25	0.15	a	electrode
malonic acid	2	5.22	0.01	NMR	[23Pálla]	25	0.15	a	indicator
malonic acid	1	2.7	0.008	NMR	[23Pálla]	25	0.15	a	indicator
malonic acid	2	5.33	0.02	Pot	[23Pálla]	25	0.15	a	electrode
malonic acid	1	2.82	0.02	Pot	[23Pálla]	25	0.15	a	electrode
methyl-H-fumarate	1	3.178	0.009	NMR	[23Pálla]	25	0.15	a	indicator
methyl-H-fumarate	1	3.23	0.04	Pot	[23Pálla]	25	0.15	a	electrode
methyl-H-maleate	1	2.79	0.002	NMR	[23Pálla]	25	0.15	a	indicator
methyl-H-maleate	1	2.72	0.04	Pot	[23Pálla]	25	0.15	a	electrode
methyl-H-malonate	1	3.197	0.005	NMR	[23Pálla]	25	0.15	a	indicator
methyl-H-malonate	1	3.29	0.01	Pot	[23Pálla]	25	0.15	a	electrode
methyl-H-oxalate	1	1.64	0.04	Pot	[23Pálla]	25	0.15	a	electrode
methyl-H-succinate	1	4.38	0.01	NMR	[23Pálla]	25	0.15	a	indicator
methyl-H-succinate	1	4.43	0.02	Pot	[23Pálla]	25	0.15	a	electrode
morphine	2	9.49	0.03	Pot	[19Mazák]	25	0.15	c	electrode
morphine	1	8.16	0.05	Pot	[19Mazák]	25	0.15	c	electrode
morphine	2	9.44	0.03	NMR	[22Tűz]	25	0.15	c	indicator
morphine	1	8.27	0.01	NMR	[22Tűz]	25	0.15	c	indicator
morphine	2	9.41	0.03	Pot	[24Malik]	25	0.15	c	electrode
morphine	1	8.22	0.03	Pot	[24Malik]	25	0.15	c	electrode
moxifloxacin	2	9.35	0.01	NMR	[12Rusu]	25	0.15	c	electrode
moxifloxacin	1	6.31	0.01	NMR	[12Rusu]	25	0.15	c	electrode
moxifloxacin	2	9.32	0.01	Pot	[12Völgyi]	25	0.15	c	electrode
moxifloxacin	1	6.28	0.01	Pot	[12Völgyi]	25	0.15	c	electrode
N-acetyl-glycine normorphine	1	3.18	0.02	NMR	[20Köteles]	25	0.15	a	indicator
N-acetyl-glycine normorphine	1	3.08	0.1	Pot	[20Köteles]	25	0.15	a	electrode
N-acetyl-glycine noroxycodone	1	3.19	0.02	NMR	[20Köteles]	25	0.15	a	indicator
N-acetyl-glycine noroxycodone	1	3.14	0.15	Pot	[20Köteles]	25	0.15	a	electrode
N-acetyl-glycine noroxymorphone	1	3.17	0.02	NMR	[20Köteles]	25	0.15	a	indicator
N-acetyl-glycine noroxymorphone	1	2.99	0.12	Pot	[20Köteles]	25	0.15	a	electrode
N-acetyl-neuraminic acid	1	2.6		Pot	[03Avdeef]	25	0.15	a	electrode
N-acetyl-neuraminic acid	1	2.45		NMR	[14Bezencon]	25	0.15	a	electrode
N-carboxyethyl-norcodeine	1	3.27	0.04	NMR	[20Köteles]	25	0.15	a	indicator
N-carboxyethyl-norcodeine	1	3.28	0.04	Pot	[20Köteles]	25	0.15	a	electrode
N-carboxymethyl-noroxycodone-ethylester	1	5.81	0.04	NMR	[20Köteles]	25	0.15	a	electrode
N-carboxymethyl-noroxycodone-ethylester	1	5.78	0.04	Pot	[20Köteles]	25	0.15	a	electrode
N-methyl-D-aspartic acid	3	10.1		NMR	[07Boros]	25	0.15	b	indicator
N-methyl-D-aspartic acid	2			NMR	[07Boros]	25	0.15	a	indicator
N-methyl-D-aspartic acid	1	1.85		NMR	[07Boros]	25	0.15	a	indicator
N-methyl-D-aspartic acid	3	10.06		Pot	[07Boros]	25	0.15	b	electrode
N-methyl-D-aspartic acid	2	3.54		Pot	[07Boros]	25	0.15	a	electrode
N-methyl-D-aspartic acid	1	1.8		Pot	[07Boros]	25	0.15	a	electrode
N-methyldihydromorphine	1	8.72	0.04	Pot	[19Mazák]	25	0.15	a	electrode
N-methyldihydromorphine	1	8.98	0.01	NMR	[22Tűz]	25	0.15	a	indicator
N-methylhydromorphone	1	8.4	0.02	Pot	[19Mazák]	25	0.15	a	electrode
N-methylhydromorphone	1	8.67	0.01	NMR	[22Tűz]	25	0.15	a	indicator
N-methylmorphine	1	8.75	0.03	Pot	[19Mazák]	25	0.15	a	electrode
N-methylmorphine	1	8.84	0.01	NMR	[22Tűz]	25	0.15	a	indicator
N-methylnalorphine	1	8.46	0.01	Pot	[19Mazák]	25	0.15	a	electrode
N-methylnalorphine	1	8.82	0.01	NMR	[22Tűz]	25	0.15	a	indicator
N-methyloxymorphone	1	8.23	0.04	Pot	[19Mazák]	25	0.15	a	electrode
N-methyloxymorphone	1	8.5	0.01	NMR	[22Tűz]	25	0.15	a	indicator
nalbuphine	2	10.28	0.04	Pot	[19Mazák]	25	0.15	c	electrode
nalbuphine	1	8.64	0.03	Pot	[19Mazák]	25	0.15	c	electrode
nalbuphine	2	10.22	0.01	NMR	[22Tűz]	25	0.15	c	indicator
nalbuphine	1	8.86	0.03	NMR	[22Tűz]	25	0.15	c	indicator
nalorphine	2	9.12	0.03	Pot	[19Mazák]	25	0.15	c	electrode
nalorphine	1	7.7	0.04	Pot	[19Mazák]	25	0.15	c	electrode
nalorphine	2	9.34	0.04	NMR	[22Tűz]	25	0.15	c	indicator
nalorphine	1	7.89	0.01	NMR	[22Tűz]	25	0.15	c	indicator
naloxone	1	8.21	0.01	NMR	[22Tűz]	27	0.15	c	indicator
naloxone	2	9.29	0.01	NMR	[22Tűz]	26	0.15	c	indicator
naltrexone	2	9.82	0.02	Pot	[19Mazák]	25	0.15	c	electrode
naltrexone	1	8.33	0.03	Pot	[19Mazák]	25	0.15	c	electrode
naltrexone	2	10.07	0.01	NMR	[22Tűz]	25	0.15	c	indicator
naltrexone	1	8.59	0.02	NMR	[22Tűz]	25	0.15	c	indicator
neocuproine	1	5.61		NMR	[14Bezencon]	25	0.15	b	electrode
neocuproine	1	6.15		Pot	[52Brandt]	25	0.15	b	electrode
noradrenaline	3	13.02	0.01	NMR	[19Mirzahosseini]	25	0.15	a	indicator
noradrenaline	2	9.75	0.01	NMR	[19Mirzahosseini]	25	0.15	c	indicator
noradrenaline	1	8.73	0.02	NMR	[19Mirzahosseini]	25	0.15	c	indicator
noradrenaline	3	11.56	0.02	Pot	[74Grgas]	20	0.5	a	electrode
noradrenaline	2	9.59	0.02	Pot	[74Grgas]	20	0.5	c	electrode
noradrenaline	1	8.73	0.02	Pot	[74Grgas]	20	0.5	c	electrode
norfloxacin	2	8.55	0.01	NMR	[12Rusu]	25	0.15	c	electrode
norfloxacin	1	6.2	0.03	NMR	[12Rusu]	25	0.15	c	electrode
norfloxacin	2	8.52	0.01	Pot	[12Völgyi]	25	0.15	c	electrode
norfloxacin	1	6.29	0.01	Pot	[12Völgyi]	25	0.15	c	electrode
NTA	4	9.4	0.02	Pot	[08Szakács]	22	1	b	electrode
NTA	3	2.32	0.02	Pot	[08Szakács]	22	1	a	electrode
NTA	2	1.72	0.04	Pot	[08Szakács]	22	1	a	electrode
NTA	1	1.1	0.02	Pot	[08Szakács]	22	1	a	electrode
NTA	4	9.44	0.02	NMR	[08Szakács]	22	1	b	electrode
NTA	3	2.34	0.03	NMR	[08Szakács]	22	1	a	electrode
NTA	2	1.75	0.05	NMR	[08Szakács]	22	1	a	indicator
NTA	1	1.14	0.05	NMR	[08Szakács]	22	1	a	indicator
O-methylcarnosine	2	9.09	0.02	NMR	[22Mirzahosseini]	37	0.15	b	indicator
O-methylcarnosine	1	6.36	0.02	NMR	[22Mirzahosseini]	37	0.15	b	indicator
O-methylcarnosine	2	9.09	0.03	Pot	[22Mirzahosseini]	37	0.15	b	electrode
O-methylcarnosine	1	6.36	0.02	Pot	[22Mirzahosseini]	37	0.15	b	electrode
O-methylnalbuphine	1	9.4	0.05	Pot	[19Mazák]	25	0.15	b	electrode
O-methylnalbuphine	1	9.64	0.04	NMR	[22Tűz]	25	0.15	b	indicator
O-methylnaloxone	1	8.38	0.01	NMR	[22Tűz]	28	0.15	b	indicator
O-methylnaltrexone	1	8.93	0.05	Pot	[19Mazák]	25	0.15	b	electrode
O-methylnaltrexone	1	9.3	0.01	NMR	[22Tűz]	25	0.15	b	indicator
ofloxacin	2	8.21	0.01	NMR	[12Rusu]	25	0.15	c	electrode
ofloxacin	1	6.13	0.02	NMR	[12Rusu]	25	0.15	c	electrode
ofloxacin	2	8.14	0.01	Pot	[12Völgyi]	25	0.15	c	electrode
ofloxacin	1	6.03	0.01	Pot	[12Völgyi]	25	0.15	c	electrode
oxalic acid	2	4.27	0.01	Pot	[23Pálla]	25	0.15	a	electrode
oxalic acid	1	1.28	0.01	Pot	[23Pálla]	25	0.15	a	electrode
oxamic acid	1	2.05	0.03	Pot	[23Pálla]	25	0.15	a	electrode
oxidized glutathione	6	9.71	0.01	NMR	[03Noszál]	25	0.15	b	electrode
oxidized glutathione	5	8.95	0.02	NMR	[03Noszál]	25	0.15	b	electrode
oxidized glutathione	4	3.92	0.02	NMR	[03Noszál]	25	0.15	a	electrode
oxidized glutathione	3	3.23	0.02	NMR	[03Noszál]	25	0.15	a	electrode
oxidized glutathione	2	2.42	0.02	NMR	[03Noszál]	25	0.15	a	electrode
oxidized glutathione	1	1.79	0.02	NMR	[03Noszál]	25	0.15	a	electrode
oxidized glutathione	6	9.53	0.02	Pot	[03Noszál]	25	0.15	b	electrode
oxidized glutathione	5	8.83	0.01	Pot	[03Noszál]	25	0.15	b	electrode
oxidized glutathione	4	3.85	0.01	Pot	[03Noszál]	25	0.15	a	electrode
oxidized glutathione	3	3.15	0.02	Pot	[03Noszál]	25	0.15	a	electrode
oxidized glutathione	2	2.32	0.03	Pot	[03Noszál]	25	0.15	a	electrode
oxidized glutathione	1	1.6	0.1	Pot	[03Noszál]	25	0.15	a	electrode
oxycodone	1	8.78	0.04	Pot	[19Mazák]	25	0.15	b	electrode
oxycodone	1	9.05	0.01	NMR	[22Tűz]	25	0.15	b	indicator
oxymorphone	2	9.51	0.05	Pot	[19Mazák]	25	0.15	c	electrode
oxymorphone	1	8.19	0.05	Pot	[19Mazák]	25	0.15	c	electrode
oxymorphone	2	9.72	0.01	NMR	[22Tűz]	25	0.15	c	indicator
oxymorphone	1	8.53	0.01	NMR	[22Tűz]	25	0.15	c	indicator
papaverine	1	6.39		Pot	[03Avdeef]	25	0.15	b	electrode
papaverine	1	6.14		NMR	[14Bezencon]	25	0.15	b	electrode
paracetamol	1	9.63		Pot	[03Avdeef]	25	0.15	a	electrode
paracetamol	1	9.8		NMR	[14Bezencon]	25	0.15	a	electrode
pefloxacin	2	7.53	0.01	NMR	[12Rusu]	25	0.15	c	electrode
pefloxacin	1	6.22	0.02	NMR	[12Rusu]	25	0.15	c	electrode
pefloxacin	2	7.51	0.01	Pot	[12Völgyi]	25	0.15	c	electrode
pefloxacin	1	6.26	0.01	Pot	[12Völgyi]	25	0.15	c	electrode
penicillamine	3	10.8	0.01	NMR	[14Mirzahosseini]	25	0.15	c	indicator
penicillamine	2	8.07	0.01	NMR	[14Mirzahosseini]	25	0.15	c	indicator
penicillamine	1	2.04	0.01	NMR	[14Mirzahosseini]	25	0.15	a	indicator
penicillamine	3	10.75	0.01	Pot	[79Pillai]	25	0.1	c	electrode
penicillamine	2	7.92	0.01	Pot	[79Pillai]	25	0.1	c	electrode
penicillamine	1	2.02	0.02	Pot	[79Pillai]	25	0.1	a	electrode
penicillamine	3	10.59		Pot	[83Arnold]	25	0.1	c	electrode
penicillamine	2	8		Pot	[83Arnold]	25	0.1	c	electrode
penicillamine	1	1.43		Pot	[83Arnold]	25	0.1	a	electrode
phenazone	1	1.44		Pot	[03Avdeef]	25	0.15	b	electrode
phenazone	1	0.91		NMR	[14Bezencon]	25	0.15	b	electrode
phenobarbital	1	7.49		Pot	[03Avdeef]	25	0.15	a	electrode
phenobarbital	1	7.23		NMR	[14Bezencon]	25	0.15	a	electrode
phenol	1	10.01		Pot	[03Avdeef]	25	0.15	a	electrode
phenol	1	9.92		NMR	[14Bezencon]	25	0.15	a	electrode
promethazine	1	9		Pot	[03Avdeef]	25	0.15	b	electrode
promethazine	1	9.12		NMR	[14Bezencon]	25	0.15	b	electrode
propranolol	1	9.53		Pot	[03Avdeef]	25	0.15	b	electrode
propranolol	1	9.31		NMR	[14Bezencon]	25	0.15	b	electrode
resorcinol	2	11.09	0.01	NMR	[23Pálla]	25	0.15	a	indicator
resorcinol	1	9.28	0.01	NMR	[23Pálla]	25	0.15	a	indicator
resorcinol	2	11.11	0.02	Pot	[23Pálla]	25	0.15	a	electrode
resorcinol	1	9.27	0.02	Pot	[23Pálla]	25	0.15	a	electrode
risedronate	1	5.54	0.01	NMR	[08Hounslow]	25	0.15	c	electrode
risedronate	2	6.83	0.01	NMR	[08Hounslow]	25	0.15	c	electrode
risedronate	1	5.66	0.05	Pot	[08Hounslow]	25	0.15	c	electrode
risedronate	2	6.74	0.05	Pot	[08Hounslow]	25	0.15	c	electrode
selenocystamine	2	9.62	0.04	NMR	[20Pálla]	25	0.15	b	indicator
selenocystamine	1	8.48	0.12	NMR	[20Pálla]	25	0.15	b	indicator
selenocystamine	2	10.77	0.11	NMR	[88Tan]	25	0.3	b	electrode
selenocystamine	1	9.65	0.03	NMR	[88Tan]	25	0.3	b	electrode
selenocysteamine	2	10.87	0.03	NMR	[20Pálla]	25	0.15	b	indicator
selenocysteamine	1	6.26	0.02	NMR	[20Pálla]	25	0.15	a	indicator
selenocysteamine	2	10.99		Pot	[70Tanaka]	25	0.1	b	electrode
selenocysteamine	1	5.01		Pot	[70Tanaka]	25	0.1	a	electrode
selenocysteamine	2	11.45	0.02	NMR	[86Arnold]	25	0.3	b	electrode
selenocysteamine	1	5.5	0.02	NMR	[86Arnold]	25	0.3	a	electrode
selenocysteine	3	10.18	0.02	NMR	[20Pálla]	25	0.15	b	indicator
selenocysteine	2	5.52	0.03	NMR	[20Pálla]	25	0.15	a	indicator
selenocysteine	1	2.01	0.04	NMR	[20Pálla]	25	0.15	a	indicator
selenocysteine	3	9.96		Pot	[67Huber]	25	0.1	b	electrode
selenocysteine	2	5.24		Pot	[67Huber]	25	0.1	a	electrode
selenocysteine	1	2.01		Pot	[67Huber]	25	0.1	a	electrode
selenocysteine	3	10.68	0.01	NMR	[86Arnold]	25	0.3	b	electrode
selenocysteine	2	5.43	0.02	NMR	[86Arnold]	25	0.3	a	electrode
selenocysteine	1	2.21	0.03	NMR	[86Arnold]	25	0.3	a	electrode
selenocystine	4	9.19	0.02	NMR	[20Pálla]	25	0.15	b	indicator
selenocystine	3	8.22	0.02	NMR	[20Pálla]	25	0.15	b	indicator
selenocystine	4	9.5	0.06	NMR	[88Tan]	25	0.3	b	electrode
selenocystine	3	8.32	0.15	NMR	[88Tan]	25	0.3	b	electrode
serotonin	1	9.97		Pot	[03Avdeef]	25	0.15	c	electrode
serotonin	2	10.91		Pot	[03Avdeef]	25	0.15	c	electrode
serotonin	2	10.9	0.01	Pot	[04Nagy]	25	0.15	c	electrode
serotonin	1	9.92	0.01	Pot	[04Nagy]	25	0.15	c	electrode
serotonin	2	11.22	0.02	NMR	[09Mazák]	25	0.15	c	electrode
serotonin	1	10.16	0.05	NMR	[09Mazák]	25	0.15	c	electrode
serotonin	1	10.2		NMR	[14Bezencon]	25	0.15	c	electrode
serotonin	2	10.89		NMR	[14Bezencon]	25	0.15	c	electrode
serotonin	2	11.26	0.02	Pot	[71Weber]	25	0.37	c	electrode
serotonin	1	9.98	0.016	Pot	[71Weber]	25	0.37	c	electrode
succinamic acid	1	4.45	0.01	NMR	[23Pálla]	25	0.15	a	indicator
succinamic acid	1	4.47	0.01	Pot	[23Pálla]	25	0.15	a	electrode
succinic acid	2	5.18	0.02	NMR	[23Pálla]	25	0.15	a	indicator
succinic acid	1	3.98	0.03	NMR	[23Pálla]	25	0.15	a	indicator
succinic acid	2	5.28	0.02	Pot	[23Pálla]	25	0.15	a	electrode
succinic acid	1	4.07	0.01	Pot	[23Pálla]	25	0.15	a	electrode
sucrose	1	12.6		Pot	[03Avdeef]	25	0.15	a	electrode
sucrose	1	12.82		NMR	[14Bezencon]	25	0.15	a	electrode
TRIS	1	8.52		NMR	[04Szakács]	22	1	b	indicator
TRIS	1	8.39		Pot	[04Szakács]	22	1	b	electrode
uracil	1	9.21		Pot	[03Avdeef]	25	0.15	a	electrode
uracil	2	13.28		Pot	[03Avdeef]	25	0.15	a	electrode
uracil	1	9.325		NMR	[14Bezencon]	25	0.15	a	electrode
uracil	2	13.63		NMR	[14Bezencon]	25	0.15	a	electrode
